# Supplementary material for: Transcriptomic-Based Quantification of the Epithelial-Hybrid-Mesenchymal Spectrum across Biological Contexts
Source: Biomolecules. 2021 Dec 25;12(1):29. doi: 10.3390/biom12010029 (PMC8773604; doi:10.3390/biom12010029)
Supplement: Supplementary file 1 [file biomolecules-12-00029-s001.zip]

Archive with 15 entries (15 files):
- Fig S1_MLR.png
- Fig S2_MLR.png
- Fig S3_MLR.PNG
- Fig S4_MLR.PNG
- Fig S5_MLR.PNG
- Fig S6_MLR.PNG
- SupplTable1.xlsx
- SupplTable2.xlsx
- SupplTable3.xlsx
- SupplTable4.xlsx
- SupplTable5.xlsx
- SupplTable6.xlsx
- SupplTable7.xlsx
- SupplTable8.xlsx
- SupplTable9.xlsx
