# Supplementary material for: Transcriptomic-Based Quantification of the Epithelial-Hybrid-Mesenchymal Spectrum across Biological Contexts
Source: Biomolecules. 2021 Dec 25;12(1):29. doi: 10.3390/biom12010029 (PMC8773604; doi:10.3390/biom12010029)
Supplement: Supplementary file 1 [file biomolecules-12-00029-s001.zip › SupplTable7.xlsx]

## Sheet: OS
76GS						MLR						KS
Cancer Type	Hazard Ratio (HR)	lower 95% CI	upper 95% CI	p-value		Cancer Type	Hazard Ratio (HR)	lower 95% CI	upper 95% CI	p-value		Cancer Type	Hazard Ratio (HR)	lower 95% CI	upper 95% CI	p-value
ACC	1.01984	0.481853	2.15848	0.959027		ACC	1.05178	0.475349	2.3272	0.901155		ACC	0.190731	0.0771072	0.471788	5.75232e-05
BLCA	1.29697	0.961044	1.75031	0.0936415		BLCA	0.778675	0.584085	1.03809	0.0898491		BLCA	0.669429	0.50245	0.891899	0.00654839
BRCA	1.4708	1.11168	1.94593	0.00729545		BRCA	0.906876	0.686049	1.19878	0.492667		BRCA	0.732114	0.552797	0.969597	0.0305784
CESC	0.82777	0.510289	1.34278	0.439556		CESC	1.06235	0.669737	1.68511	0.797049		CESC	0.746391	0.469467	1.18666	0.219772
CHOL	1.50429	0.661115	3.42285	0.333327		CHOL	1.52131	0.639083	3.62141	0.339955		CHOL	1.07553	0.461323	2.50747	0.865796
COAD	1.31397	0.848308	2.03524	0.220201		COAD	0.680371	0.433222	1.06852	0.0900117		COAD	0.555258	0.358867	0.859124	0.0086246
DLBC	1.68145	0.396972	7.12209	0.473371		DLBC	0.802282	0.198713	3.23913	0.75729		DLBC	1.09534	0.273117	4.39288	0.897765
ESCA	1.04459	0.660696	1.65154	0.852241		ESCA	1.27132	0.802898	2.01303	0.300518		ESCA	1.05018	0.663237	1.66287	0.834245
GBM	1.18225	0.835709	1.67248	0.344953		GBM	1.14285	0.80628	1.61991	0.45134		GBM	1.09638	0.777401	1.54625	0.599784
HNSC	1.12688	0.879312	1.44414	0.345681		HNSC	1.13859	0.889047	1.45817	0.304072		HNSC	0.854111	0.665179	1.09671	0.218402
KICH	4.67723	1.40698	15.5486	0.00887388		KICH	0.240634	0.0650996	0.889481	0.0200891		KICH	0.496548	0.157522	1.56524	0.24539
KIRC	1.0806	0.804007	1.45234	0.605743		KIRC	0.864549	0.653412	1.14391	0.306529		KIRC	0.738189	0.543596	1.00244	0.0473314
KIRP	0.46807	0.269867	0.811842	0.00769851		KIRP	0.382173	0.218697	0.667848	0.00069722		KIRP	0.468898	0.261641	0.840334	0.00866621
LGG	0.467368	0.326214	0.669601	1.93665e-05		LGG	1.64124	1.15429	2.33362	0.0051242		LGG	0.729805	0.515318	1.03357	0.0747502
LIHC	0.761031	0.557818	1.03827	0.0837106		LIHC	0.736861	0.541372	1.00294	0.0516845		LIHC	1.0648	0.774581	1.46375	0.699738
LUAD	0.961152	0.729961	1.26557	0.777536		LUAD	1.08359	0.824578	1.42395	0.565122		LUAD	1.1239	0.850942	1.48442	0.408763
LUSC	1.15936	0.884687	1.51932	0.284407		LUSC	0.977769	0.745171	1.28297	0.871108		LUSC	0.947979	0.7167	1.25389	0.708773
MESO	1.29094	0.805684	2.06845	0.291472		MESO	1.00691	0.61774	1.64124	0.977969		MESO	0.422272	0.260903	0.683446	0.000540893
OV	1.10936	0.826768	1.48854	0.490422		OV	0.841512	0.630184	1.12371	0.242682		OV	0.831447	0.611015	1.1314	0.24527
PAAD	0.607376	0.383614	0.96166	0.0275812		PAAD	1.39936	0.933031	2.09877	0.103527		PAAD	1.48201	0.95612	2.29714	0.0718994
PCPG	0.34335	0.0680239	1.73306	0.166904		PCPG	2.7	0.672051	10.8474	0.169677		PCPG	0.425146	0.0857407	2.10809	0.26617
PRAD	2.00098	0.562206	7.12178	0.277814		PRAD	3.2525	0.662323	15.9722	0.115015		PRAD	3.65165	0.449068	29.6937	0.158503
READ	1.92435	0.775658	4.77417	0.160239		READ	0.535585	0.203564	1.40914	0.191104		READ	0.450287	0.185633	1.09225	0.0774402
SARC	1.25404	0.84151	1.86881	0.263833		SARC	0.872015	0.585923	1.2978	0.49852		SARC	0.597656	0.399186	0.894803	0.0113395
SKCM	0.769313	0.584295	1.01292	0.0640667		SKCM	1.24359	0.935463	1.65321	0.129203		SKCM	1.01923	0.769247	1.35045	0.894546
STAD	1.43816	1.05447	1.96145	0.0236481		STAD	0.78284	0.576341	1.06333	0.119188		STAD	0.659565	0.484345	0.898175	0.00912262
TGCT	0.425515	0.0428249	4.22799	0.440685		TGCT	1.57184	0.161556	15.2931	0.686887		TGCT	1.58577e-09	0	Inf	0.0162416
THCA	1.51949	0.629461	3.66797	0.350512		THCA	0.327441	0.118992	0.901055	0.0200152		THCA	0.414317	0.171652	1.00004	0.0503097
THYM	0.198204	0.0405467	0.968881	0.026243		THYM	2.88325	0.589389	14.1047	0.156767		THYM	2.52895	0.650822	9.82692	0.192331
UCEC	0.77807	0.363524	1.66534	0.510001		UCEC	1.00869	0.500007	2.03486	0.980722		UCEC	0.799471	0.377715	1.69216	0.56424
UCS	1.25324	0.642772	2.44349	0.509361		UCS	0.85032	0.432306	1.67253	0.639469		UCS	1.18679	0.579139	2.43202	0.641661
UVM	0.0978641	0.0288553	0.331911	2.87392e-06		UVM	0.559039	0.244008	1.28079	0.177216		UVM	0.240589	0.0890166	0.650248	0.00185587

## Sheet: DSS
76GS						MLR						KS
Cancer Type	Hazard Ratio (HR)	lower 95% CI	upper 95% CI	p-value		Cancer Type	Hazard Ratio (HR)	lower 95% CI	upper 95% CI	p-value		Cancer Type	Hazard Ratio (HR)	lower 95% CI	upper 95% CI	p-value
ACC	2.60734e+07	0	Inf	0.134454		ACC	NA	NA	NA	NA		ACC	NA	NA	NA	NA
BLCA	1.30034	0.907331	1.86358	0.157908		BLCA	0.755375	0.533655	1.06921	0.113917		BLCA	0.651927	0.460549	0.922831	0.0166975
BRCA	1.47102	1.00225	2.15902	0.0500355		BRCA	0.97629	0.665126	1.43302	0.902494		BRCA	0.730104	0.496708	1.07317	0.111716
CESC	0.702069	0.397073	1.24134	0.214108		CESC	1.22221	0.717497	2.08194	0.457982		CESC	0.924012	0.537258	1.58918	0.775877
CHOL	1.62597	0.673545	3.92518	0.281901		CHOL	1.8187	0.702416	4.709	0.211018		CHOL	1.26669	0.498925	3.21593	0.615356
COAD	1.58024	0.861666	2.89806	0.136005		COAD	0.84748	0.462305	1.55357	0.591057		COAD	0.350819	0.189285	0.650205	0.000726917
DLBC	1.16248	0.161002	8.39348	0.881388		DLBC	2.14834	0.223309	20.6682	0.484253		DLBC	1.05737	0.148881	7.50955	0.955526
ESCA	1.44497	0.833863	2.50392	0.193898		ESCA	1.39289	0.779406	2.48925	0.255053		ESCA	0.812365	0.466251	1.41541	0.465976
GBM	1.26276	0.873206	1.82611	0.215596		GBM	1.10769	0.764938	1.60402	0.587043		GBM	1.04598	0.725149	1.50875	0.809884
HNSC	1.23865	0.89895	1.7067	0.191302		HNSC	0.973365	0.70589	1.34219	0.86915		HNSC	0.732776	0.531412	1.01044	0.0594206
KICH	3.27765	1.03918	10.3379	0.0419482		KICH	0.362809	0.109155	1.2059	0.0861644		KICH	0.708838	0.213354	2.35501	0.582257
KIRC	1.09599	0.752927	1.59537	0.630445		KIRC	0.853301	0.598394	1.2168	0.378962		KIRC	0.697007	0.46991	1.03385	0.0656273
KIRP	0.351701	0.176244	0.701833	0.00291809		KIRP	0.141185	0.061107	0.326203	1.96606e-07		KIRP	0.305425	0.137638	0.677753	0.00158705
LGG	0.445059	0.304379	0.650759	1.60239e-05		LGG	1.73166	1.1929	2.51375	0.00331457		LGG	0.709856	0.491327	1.02558	0.066305
LIHC	0.731824	0.488506	1.09634	0.128064		LIHC	0.645504	0.430838	0.967126	0.0325796		LIHC	0.927176	0.609977	1.40932	0.722439
LUAD	1.11882	0.792133	1.58025	0.524634		LUAD	1.06192	0.750714	1.50213	0.734553		LUAD	1.15662	0.812901	1.64568	0.416473
LUSC	1.45067	0.95211	2.2103	0.0835679		LUSC	1.03604	0.679871	1.57879	0.869213		LUSC	0.921329	0.593814	1.42948	0.715749
MESO	1.23012	0.672118	2.25138	0.503186		MESO	0.807643	0.432904	1.50677	0.505968		MESO	0.403324	0.216979	0.749705	0.0045933
OV	1.05861	0.767809	1.45956	0.728619		OV	0.919314	0.670423	1.2606	0.601919		OV	0.860829	0.61289	1.20907	0.391697
PAAD	0.687573	0.416295	1.13563	0.134401		PAAD	1.24975	0.791056	1.9744	0.339802		PAAD	1.34218	0.827571	2.17678	0.226297
PCPG	0.215099	0.0245963	1.88108	0.111778		PCPG	5.44253	0.990363	29.9094	0.0429918		PCPG	0.256163	0.0298974	2.19483	0.1563
PRAD	0.888979	0.148159	5.33404	0.897204		PRAD	3.16531	0.338339	29.6128	0.271069		PRAD	3.53494e+08	0	Inf	0.0692599
READ	1.34193	0.292729	6.15166	0.70723		READ	0.766073	0.170482	3.44241	0.726891		READ	0.246415	0.0477289	1.27219	0.0745171
SARC	1.1578	0.749068	1.78956	0.508754		SARC	0.95119	0.616129	1.46846	0.821215		SARC	0.681848	0.439996	1.05664	0.0846496
SKCM	0.801571	0.596292	1.07752	0.146336		SKCM	1.1761	0.870605	1.5888	0.28688		SKCM	0.955927	0.706122	1.2941	0.770053
STAD	1.42026	0.947435	2.12905	0.0940082		STAD	0.777588	0.521642	1.15912	0.219756		STAD	0.725602	0.483465	1.08901	0.126258
TGCT	0.525002	0.0475717	5.79392	0.588559		TGCT	3.97435e-08	0	Inf	0.69546		TGCT	1.58214e-09	0	Inf	0.0372265
THCA	1.84241	0.519851	6.52971	0.337679		THCA	0.244939	0.0520049	1.15364	0.0461174		THCA	0.211577	0.0547082	0.818244	0.017071
THYM	0.207408	0.0209434	2.05401	0.143026		THYM	2.63726	0.264323	26.313	0.37879		THYM	3.84428	0.496265	29.7795	0.209488
UCEC	0.660635	0.244683	1.78369	0.396066		UCEC	0.939585	0.397414	2.22141	0.887481		UCEC	0.616991	0.257871	1.47623	0.290206
UCS	1.39095	0.674687	2.86763	0.375843		UCS	0.795155	0.386811	1.63458	0.535861		UCS	1.11791	0.530944	2.35376	0.769953
UVM	0.0728609	0.0169308	0.313554	1.92279e-06		UVM	0.487235	0.206164	1.1515	0.106774		UVM	0.267388	0.0976685	0.732032	0.00511587

## Sheet: DFI
76GS						MLR						KS
Cancer Type	Hazard Ratio (HR)	lower 95% CI	upper 95% CI	p-value		Cancer Type	Hazard Ratio (HR)	lower 95% CI	upper 95% CI	p-value		Cancer Type	Hazard Ratio (HR)	lower 95% CI	upper 95% CI	p-value
ACC	0.855536	0.260673	2.8079	0.79657		ACC	1.68197	0.511718	5.52848	0.397924		ACC	0.62959	0.191504	2.06985	0.444922
BLCA	0.607655	0.270438	1.36536	0.211152		BLCA	1.07356	0.526875	2.1875	0.845081		BLCA	1.37867	0.655797	2.89835	0.390506
BRCA	1.22058	0.805421	1.84972	0.349989		BRCA	1.07615	0.711043	1.62874	0.728157		BRCA	0.95814	0.627711	1.46251	0.843166
CESC	0.786427	0.353243	1.75083	0.551406		CESC	0.941207	0.440342	2.01178	0.875911		CESC	0.824666	0.381788	1.78129	0.625952
CHOL	1.00753	0.302332	3.35762	0.990258		CHOL	0.876773	0.277662	2.76858	0.823324		CHOL	1.06754	0.288221	3.95401	0.921656
COAD	0.435437	0.162634	1.16584	0.08729		COAD	0.955652	0.375979	2.42905	0.924011		COAD	1.56415	0.555116	4.40728	0.383414
DLBC	0.548584	0.0495085	6.07863	0.615384		DLBC	0.474445	0.0420927	5.34769	0.534115		DLBC	1.10519	0.0978465	12.4833	0.935908
ESCA	1.20915	0.541359	2.7007	0.644325		ESCA	0.979649	0.438584	2.18821	0.960019		ESCA	0.602801	0.268871	1.35146	0.218292
HNSC	1.96052	0.930211	4.13203	0.0771775		HNSC	0.425967	0.196433	0.923713	0.0265234		HNSC	0.528578	0.251317	1.11172	0.0930772
KICH	1.7467	0.245232	12.4411	0.580077		KICH	1.99462	0.206123	19.3016	0.530763		KICH	0.168952	0.0175388	1.62752	0.0912599
KIRC	0.967234	0.405119	2.3093	0.940281		KIRC	1.84313	0.79424	4.2772	0.153915		KIRC	1.34411	0.573149	3.15213	0.500996
KIRP	0.949868	0.447895	2.01442	0.893553		KIRP	0.351996	0.165399	0.749101	0.00569087		KIRP	0.567787	0.266609	1.20919	0.135709
LGG	1.16681	0.512767	2.65509	0.712879		LGG	1.25271	0.541653	2.89719	0.595797		LGG	0.596364	0.260943	1.36294	0.217676
LIHC	1.19409	0.880544	1.61928	0.253514		LIHC	0.615202	0.452693	0.83605	0.00183121		LIHC	0.980465	0.711838	1.35047	0.903785
LUAD	0.738851	0.483489	1.12909	0.156338		LUAD	1.51797	1.01059	2.28009	0.0446487		LUAD	1.33402	0.875319	2.03309	0.175028
LUSC	1.39519	0.840437	2.31613	0.198836		LUSC	1.05895	0.637756	1.75831	0.824802		LUSC	0.79724	0.475442	1.33684	0.394257
MESO	1.89823	0.329623	10.9316	0.489327		MESO	0.253685	0.0287538	2.23818	0.161858		MESO	0.478994	0.091731	2.50118	0.387242
OV	1.23407	0.835242	1.82334	0.292705		OV	1.07947	0.731796	1.59232	0.699852		OV	0.941977	0.618851	1.43382	0.781142
PAAD	0.316088	0.107664	0.927992	0.0188818		PAAD	1.13927	0.51044	2.54276	0.750342		PAAD	1.72223	0.735849	4.03083	0.199087
PCPG	0.365533	0.0379657	3.51933	0.351198		PCPG	0.772002	0.0798274	7.46594	0.819541		PCPG	1.43465	0.197048	10.4453	0.722218
PRAD	1.3986	0.690946	2.83104	0.353086		PRAD	2.11332	0.994678	4.49001	0.0441011		PRAD	0.855937	0.409921	1.78724	0.681182
READ	1.91539	0.348138	10.5382	0.456304		READ	0.483623	0.0881215	2.65419	0.388786		READ	1.07167	0.215273	5.33498	0.932648
SARC	0.972039	0.605722	1.55989	0.906456		SARC	1.12372	0.700025	1.80385	0.628877		SARC	0.960886	0.598968	1.54149	0.868576
STAD	1.29975	0.728709	2.31827	0.379494		STAD	0.878147	0.497224	1.5509	0.655012		STAD	0.681526	0.384749	1.20722	0.193471
TGCT	0.761342	0.367312	1.57807	0.461286		TGCT	1.95951	0.870556	4.41063	0.0890049		TGCT	2.39533	1.12695	5.09124	0.0184249
THCA	0.715416	0.347261	1.47388	0.358828		THCA	1.05022	0.519156	2.12452	0.891555		THCA	0.669917	0.328219	1.36735	0.277764
UCEC	0.46082	0.133336	1.59264	0.184267		UCEC	1.13617	0.404779	3.18908	0.806709		UCEC	1.03224	0.366909	2.90404	0.951946
UCS	0.105694	0.0130196	0.858034	0.00678809		UCS	11.2581	1.2951	97.8649	0.00525048		UCS	12.1061	1.44025	101.759	0.00360783

## Sheet: PFI
76GS						MLR						KS
Cancer Type	Hazard Ratio (HR)	lower 95% CI	upper 95% CI	p-value		Cancer Type	Hazard Ratio (HR)	lower 95% CI	upper 95% CI	p-value		Cancer Type	Hazard Ratio (HR)	lower 95% CI	upper 95% CI	p-value
ACC	1.13891	0.61044	2.12487	0.681709		ACC	1.19847	0.627997	2.28715	0.586742		ACC	0.345745	0.179765	0.664978	0.000998162
BLCA	1.18831	0.871312	1.62064	0.280648		BLCA	0.800664	0.596925	1.07394	0.139941		BLCA	0.796579	0.592487	1.07097	0.134988
BRCA	1.23163	0.908693	1.66933	0.181848		BRCA	1.08088	0.798974	1.46224	0.613519		BRCA	0.922606	0.679033	1.25355	0.607396
CESC	0.844088	0.519543	1.37137	0.490126		CESC	1.1252	0.705485	1.7946	0.619574		CESC	0.947379	0.589517	1.52248	0.823633
CHOL	1.42787	0.631741	3.22731	0.397643		CHOL	1.6652	0.737619	3.75923	0.215583		CHOL	1.12314	0.490882	2.56977	0.782349
COAD	1.21031	0.810861	1.80654	0.35033		COAD	0.932916	0.623554	1.39576	0.735217		COAD	0.630889	0.421924	0.943347	0.0263785
DLBC	1.18172	0.358267	3.89783	0.783507		DLBC	0.689725	0.209579	2.26989	0.539985		DLBC	0.999729	0.301621	3.31362	0.999646
ESCA	1.26668	0.830412	1.93214	0.276252		ESCA	1.23376	0.802398	1.89702	0.334518		ESCA	0.813753	0.534478	1.23895	0.33907
GBM	1.35563	0.959045	1.9162	0.0855752		GBM	1.01512	0.714549	1.44212	0.933218		GBM	3.19288e-08	3.13197e+07	0.866309	0.0157946
HNSC	1.17899	0.904374	1.537	0.224134		HNSC	1.06031	0.813139	1.38262	0.66556		HNSC	0.816113	0.624599	1.06635	0.138525
KICH	3.74996	1.33415	10.5402	0.011467		KICH	0.442315	0.157193	1.2446	0.11722		KICH	0.359308	0.130254	0.991157	0.0553621
KIRC	1.07133	0.792532	1.4482	0.652885		KIRC	0.913167	0.686596	1.21451	0.531629		KIRC	0.803114	0.589867	1.09345	0.15803
KIRP	0.631099	0.384035	1.03711	0.0738605		KIRP	0.228072	0.134594	0.38647	9.76906e-09		KIRP	0.51115	0.305889	0.854145	0.00876677
LGG	0.515896	0.388996	0.684194	2.90623e-06		LGG	1.37992	1.04434	1.82332	0.022567		LGG	0.868478	0.658706	1.14505	0.317612
LIHC	1.02475	0.781813	1.34317	0.85945		LIHC	0.684242	0.521341	0.898042	0.00619936		LIHC	0.974161	0.73201	1.29641	0.857321
LUAD	1.00298	0.773224	1.30102	0.982093		LUAD	1.10732	0.854292	1.43528	0.442159		LUAD	1.03235	0.793792	1.3426	0.812108
LUSC	1.14608	0.827119	1.58803	0.413281		LUSC	1.05149	0.758496	1.45767	0.76329		LUSC	0.848666	0.607423	1.18572	0.339478
MESO	1.37323	0.815994	2.31099	0.235765		MESO	0.696647	0.411737	1.17871	0.183315		MESO	0.626237	0.363256	1.07961	0.0971392
OV	1.14513	0.870542	1.50632	0.334762		OV	1.09144	0.833195	1.42973	0.524696		OV	0.993035	0.741651	1.32963	0.962582
PAAD	0.517101	0.333206	0.802486	0.00203961		PAAD	1.34738	0.921839	1.96935	0.123802		PAAD	1.74569	1.14841	2.65363	0.00699829
PCPG	0.266464	0.0981803	0.72319	0.00436819		PCPG	1.8331	0.782345	4.29512	0.17363		PCPG	0.780424	0.326162	1.86736	0.573785
PRAD	1.4057	0.93948	2.1033	0.0974632		PRAD	1.24873	0.833974	1.86975	0.280002		PRAD	1.04176	0.678046	1.60059	0.851532
READ	1.14612	0.490598	2.67751	0.753276		READ	0.472013	0.192051	1.16009	0.09017		READ	0.641233	0.277855	1.47983	0.299642
SARC	1.10597	0.794699	1.53915	0.549838		SARC	0.99732	0.717069	1.3871	0.98728		SARC	0.796024	0.572246	1.10731	0.17507
SKCM	0.932886	0.740725	1.1749	0.555975		SKCM	1.02834	0.814414	1.29847	0.814092		SKCM	0.979493	0.776624	1.23535	0.860978
STAD	1.25637	0.889565	1.77444	0.200034		STAD	0.8245	0.589322	1.15353	0.262467		STAD	0.774054	0.549651	1.09007	0.146809
TGCT	0.749657	0.390594	1.4388	0.383712		TGCT	1.53595	0.759421	3.1065	0.219956		TGCT	1.52515	0.80474	2.89049	0.191655
THCA	0.847821	0.517639	1.38861	0.510223		THCA	1.0566	0.649702	1.71832	0.824392		THCA	0.739283	0.450028	1.21446	0.238475
THYM	1.05159	0.456091	2.42458	0.905969		THYM	0.699933	0.304421	1.60931	0.401239		THYM	1.05795	0.429584	2.60543	0.902837
UCEC	0.71808	0.365159	1.41209	0.323663		UCEC	1.07857	0.576929	2.01639	0.811785		UCEC	0.949026	0.40154	2.24299	0.905704
UCS	0.89183	0.457129	1.7399	0.735972		UCS	1.18582	0.603915	2.32844	0.61835		UCS	1.21549	0.621444	2.37741	0.569839
UVM	0.139226	0.0524491	0.369574	4.27368e-06		UVM	0.657946	0.311379	1.39024	0.279948		UVM	0.261844	0.110886	0.618314	0.000919276
