# Supplementary material for: Transcriptomic-Based Quantification of the Epithelial-Hybrid-Mesenchymal Spectrum across Biological Contexts
Source: Biomolecules. 2021 Dec 25;12(1):29. doi: 10.3390/biom12010029 (PMC8773604; doi:10.3390/biom12010029)
Supplement: Supplementary file 1 [file biomolecules-12-00029-s001.zip › SupplTable8.xlsx]

## Sheet: Sheet1
	# of common genes
76GS vs MLR	3
KS_cellline vs MLR	3
KS_tumour vs MLR	3
KS_tumour vs 76GS	33
KS_cellline vs 76GS	35
KS_cellline vs KS_tumour	117
76GS vs MLR	KS_cellline vs MLR	KS_tumour vs MLR	KS_tumour vs 76GS	KS_cellline vs 76GS	KS_cellline vs KS_tumour
CLDN7	CLDN7	CLDN7	AP1M2	CDH1	CDH1
VIM	VIM	VIM	AXL	KRT19	AGR2
CDH1	CDH1	CDH1	BSPRY	RAB25	EPCAM
			CDH1	TACSTD2	KRT19
			CDS1	GALNT3	RAB25
			CLDN4	FXYD3	TACSTD2
			CLDN7	SPINT2	S100P
			DSP	SCNN1A	CEACAM6
			ELMO3	ST14	GALNT3
			EPN3	S100A14	FXYD3
			ERBB3	CLDN7	SPINT2
			FN1	ERBB3	TMEM30B
			FXYD3	CLDN4	SCNN1A
			GALNT3	PRSS8	ST14
			GPR56	SH3YL1	ESRP1
			GRHL2	DSP	S100A14
			KRT19	CDS1	CLDN7
			MAPK13	GRHL2	ERBB3
			MMP2	GPR56	RBM47
			MPZL2	MPZL2	SPINT1
			MUC1	MAPK13	ELF3
			PRSS8	ELMO3	CLDN4
			RAB25	AP1M2	PRSS8
			S100A14	BSPRY	SH3YL1
			SCNN1A	EPN3	EHF
			SH3YL1	STAP2	JUP
			SPINT2	VIM	VAMP8
			ST14	ZEB1	KRT8
			STAP2	AXL	C1orf106
			TACSTD2	CDH3	KRT7
			TJP3	ITGB6	DSP
			VIM	EPHA1	CDS1
			ZEB1	HNMT	TMPRSS4
				SSH3	LSR
				EVPL	GRHL2
					PPL
					TSPAN1
					MAP7
					TOX3
					ARHGAP8
					F11R
					LAD1
					GPR56
					FA2H
					KRT18
					MPZL2
					OVOL2
					LLGL2
					ESRP2
					MYO5C
					DDR1
					PKP3
					MAPK13
					TTC39A
					ELMO3
					CEACAM1
					ERBB2
					RAB11FIP1
					ATP2C2
					MST1R
					AP1M2
					MYO6
					PTK6
					CBLC
					BSPRY
					EPS8L1
					C4orf19
					TJP2
					PLS1
					EPS8L2
					IL20RA
					EXPH5
					C19orf21
					SYNGR2
					PERP
					MANSC1
					POF1B
					BIK
					EPN3
					STAP2
					ABCC3
					CKMT1A
					TOB1
					CYB561
					TMPRSS2
					OR7E14P
					OCLN
					VIM
					ZEB1
					EMP3
					SACS
					AXL
					SPARC
					FHL1
					FERMT2
					TUBA1A
					CALD1
					PMP22
					GLYR1
					MAP1B
					AP1S2
					TPM2
					TUBB6
					SRPX
					ANK2
					CHN1
					SOBP
					AKAP12
					COL5A2
					LHFP
					CEP170
					TRPC1
					MYL9
					FSTL1
					GFPT2
					RECK
					PTRF
