# Supplementary material for: Transcriptomic-Based Quantification of the Epithelial-Hybrid-Mesenchymal Spectrum across Biological Contexts
Source: Biomolecules. 2021 Dec 25;12(1):29. doi: 10.3390/biom12010029 (PMC8773604; doi:10.3390/biom12010029)
Supplement: Supplementary file 1 [file biomolecules-12-00029-s001.zip › SupplTable9.xlsx]

## Sheet: Sheet1
REAGENT or RESOURCE	SOURCE	IDENTIFIER
Software and Algorithms
GEOquery	Davis et al., 2007	https://www.bioconductor.org/packages/release/bioc/html/GEOquery.html
TCGA expression & survival data	Goldman et al., 2020	https://xenabrowser.net/
R 4.0.3	R Development Core Team, 2020	https://www.r-project.org/
FASTQC	Andrews, 2010	https://www.bioinformatics.babraham.ac.uk/projects/fastqc/
STAR-aligner	Dobin et al., 2013	https://github.com/alexdobin/STAR
SamTools	Li. Heng, et al., 2009	http://www.htslib.org/
htseq-count	Snders et al., 2015	https://htseq.readthedocs.io/en/release_0.11.1/count.html
MATLAB 2019a	MATLAB and Statistics Toolbox Release 2019a, The MathWorks, Inc	https://mathworks.com/products/matlab.html
survival	Therneau et al., 2014	https://github.com/therneau/survival
ggplot2	Wickham, 2011	https://ggplot2.tidyverse.org/
ggfortify	Tang et al., 2016	https://github.com/sinhrks/ggfortify
MsigDB	Liberzon et al., 2011	https://www.gsea-msigdb.org/gsea/msigdb/
GSVA "ssgsea"	Hänzelmann et al., 2013	https://github.com/rcastelo/GSVA
